# Supplementary material for: A Study on Biofouling and Cleaning of Anion Exchange Membranes for Reverse Electrodialysis
Source: Membranes (Basel). 2022 Jul 8;12(7):697. doi: 10.3390/membranes12070697 (PMC9316569; doi:10.3390/membranes12070697)
Supplement: Supplementary file 1 [file membranes-12-00697-s001.zip]

Archive with 1 entries (1 files):
- membranes-1795621-SI.pdf
